# Supplementary material for: Alterations in the gut microbiome and metabolism with coronary artery disease severity
Source: Microbiome. 2019 Apr 26;7:68. doi: 10.1186/s40168-019-0683-9 (PMC6486680; doi:10.1186/s40168-019-0683-9)
Supplement: Supplementary file 2 — Table S1. The extrinsic host factor profile included diet, lifestyle, and stool consistency in CAD and control individuals. Table S2. Description of metabolite clusters of serum metabolites under polar ionic mode and their associations with Gensini score, no. of stenosed vessels and cTnI in 201 individuals. Table S3. Description of metabolite clusters of serum metabolites under lipid mode and their associations with Gensini score, no. of stenosed vessels and cTnI in 201 individuals. Table S4. Composition of the 29 fasting serum metabolite clusters comprising the CAD-positive- and CAD-negative metabotypes in 201 subjects. Table S5. Adonis results based on unweighted UniFrac distances. Table S6. Multi-omic analysis of the gut microbiome, metabolites and CAD phenotype. Table S7. Baseline characteristics of validation-phase subjects. (XLSX 53 kb) [file 40168_2019_683_MOESM2_ESM.xlsx]

## Sheet: Table Legends
Table Legends	Annotation
Table S1	Extrinsic host factors profile including diet, lifestyle, and stool consistency in CAD and control individuals.
Table S2	Description of metabolite clusters of serum metabolites under polar ionic mode and their associations with Gensini score, No. of stenosed vessels and cTnI in 201 individuals.
Table S3	Description of metabolite clusters of serum metabolites under lipid mode and their associations with Gensini score, No. of stenosed vessels and cTnI in 201 individuals.
Table S4	The composition of the 29 fasting serum metabolite clusters making up the CAD positive- and CAD negative-metabotypes in 201 subjects.
Table S5	Adonis results based on unweighted unifrac distances.
Table S6	Multi-omics analysis of gut microbiome, metabolomics and CAD phenotype.
Table S7	Baseline characteristics of validition phase subjects.

## Sheet: Table S1
Extrinsic host factors profile including diet, lifestyle, and stool consistency in CAD and control individuals.
	Control	SCAD	UA	AMI	P Value for Trend
	(n=29)	(n=26)	(n=60)	(n=32)
Gastrointestinal distress					0.246
1. frequently	4 (13.8)	1 (3.8)	14 (23.3)	4 (12.5)
2. occasionally	11 (37.9)	11 (42.3)	20 (33.3)	8 (25)
3. none	14 (48.3)	14 (53.8)	26 (43.3)	20 (62.5)
Diarrhea(nearly 3 months)	7 (24.1)	5 (19.2)	20 (33.3)	7 (21.9)	0.462
Defecate frequency					0.609
1. 3times/per day	0 (0)	1 (3.8)	4 (6.7)	1 (3.1)
2. 1-2 times/per day	21 (72.4)	21 (80.8)	45 (75)	26 (81.3)
3. once/two days	5 (17.2)	4 (15.4)	7 (11.7)	5 (15.6)
4. once/three days	3 (10.3)	0 (0)	4 (6.7)	0 (0)
Defecate difficulty	6 (20.7)	6 (23.1)	16 (26.7)	11 (34.4)	0.642
Stool property					0.224
1. dry and hard	7 (24.1)	3 (11.5)	12 (20)	7 (21.9)
2. shapen	18 (62.1)	22 (84.6)	36 (60)	23 (71.9)
3. unshapen	4 (13.8)	1 (3.8)	12 (20)	2 (6.3)
Stool color					0.502
1. brownish yellow	22 (75.9)	24 (92.3)	45 (75)	26 (81.3)
2. brownish black	6 (20.7)	2 (7.7)	14 (23.3)	6 (18.8)
3. ellowish green	1 (3.4)	0 (0)	1 (1.7)	0 (0)
Heavy intensity physical	0 (0, 0)	0 (0, 0)	0 (0, 0)	0 (0, 0)	0.887
Moderate intensity physical	0 (0, 2.585)	0 (0, 0)	0 (0, 0)	0 (0, 0.376)	0.779
Light intensity physical	10 (0, 25.5)	12 (0, 28)	8 (0, 14)	7 (0, 14)	0.676
Walk average	7 (2.655, 13)	4.25 (2.775, 10.5)	7 (3.5, 7)	7 (3.5, 10.5)	0.875
Sit average	28 (21, 42)	45.5 (33.25, 70)	42 (28, 70)	42 (28,70)	0.06
Body weight change					0.57
1. increase	2 (6.9)	2 (7.7)	10 (16.7)	2 (6.3)
2. constant	22 (75.9)	18 (69.2)	41 (68.3)	26 (81.3)
3. decline	5 (17.2)	6 (23.1)	9 (15)	4 (12.5)
Means of intervention					0.009 c
1. lose weight	12 (41.4)	3 (11.5)	11 (18.3)	2 (6.3)
2. gain weight	0 (0)	0 (0)	1 (1.7)	0 (0)
3. none	17 (58.6)	23 (88.5)	48 (80)	30 (93.8)
Sleep situation					0.447
1. good	12 (41.4)	15 (57.7)	25 (41.7)	12 (37.5)
2. general	11 (37.9)	4 (15.4)	18 (30)	8 (25)
3. bad	6 (20.7)	7 (26.9)	17 (28.3)	12 (37.5)
Sleep time	7 (6, 7)	7 (6, 8)	7 (6, 8)	7 (6, 7.5)	0.618
Defecaion quantity	250 (200, 300)	300 (200, 300)	200 (150, 300)	300 (200, 300)	0.378
Defecaion consistency					0.407
Type1 Seperate, hard lupms	0 (0)	0 (0)	1 (2.4)	2 (8.3)
Type2 Lumpy, sausage-shaped	3 (18.8)	2 (9.1)	6 (14.6)	0 (0)
Type3 Sausage-shaped with cracks	3 (18.8)	4 (18.2)	7 (17.1)	6 (25)
Type4 Smooth and soft	8 (50)	14 (63.6)	15 (36.6)	11 (45.8)
Type5 Soft with edges	2 (12.5)	2 (9.1)	7 (17.1)	1 (4.2)
Type6 Mushy with ragged edges	0 (0)	0 (0)	4 (9.8)	3 (12.5)
Type7 Liquid	0 (0)	0 (0)	1 (2.4)	1 (4.2)
Fecal ordor					0.39
1. none	0 (0)	0 (0)	0 (0)	1 (4.2)
2. slight odor	4 (25)	5 (22.7)	4 (9.8)	5 (20.8)
3. medium ordor	8 (50)	15 (68.2)	28 (68.3)	12 (50)
4. fairly stink	4 (25)	2 (9.1)	9 (22)	5 (20.8)
5. pungent ordor	0 (0)	0 (0)	0 (0)	1 (4.2)
Defecaion color					0.335
1. light yellow	2 (12.5)	0 (0)	0 (0)	1 (4.2)
2. golden yellow	0 (0)	1 (4.5)	4 (9.8)	2 (8.3)
3. brownish yellow	10 (62.5)	19 (86.4)	30 (73.2)	17 (70.8)
4. brownish black	4 (25)	2 (9.1)	7 (17.1)	3 (12.5)
5. black	0 (0)	0 (0)	0 (0)	1 (4.2)
Defecation moisture					0.335
1. very dry	0 (0)	1 (4.5)	1 (2.4)	0 (0)
2. slightly dry	6 (37.5)	2 (9.1)	11 (26.8)	6 (25)
3. medium dry	6 (37.5)	17 (77.3)	20 (48.8)	11 (45.8)
4. wet stool	4 (25)	2 (9.1)	8 (19.5)	6 (25)
5. watery stool	0 (0)	0 (0)	1 (2.4)	1 (4.2)
Dietary intake
Energy	1827.248±784.142	2492.623±802.841	2683.217±806.616	2823.941±1105.616	<0.001 abc
H2O	922.335 (401.29, 1489.423)	1190.169 (892.853, 1468.184)	1194.093 (869.005, 1535.817)	1214.223 (900.527, 1517.673)	0.236
Protein	73.114 (57.691, 99.292)	93.746 (69.437, 125.693)	97.381 (77.411, 140.687)	95.66 (72.058, 123.907)	0.014 b
Fat	71.214 (32.842, 108.405)	82.239 (67.465, 132.042)	93.95 (67.627, 136.541)	103.282 (70.562, 147.044)	0.046
Fiber	18.505 (9.885, 32.611)	23.979 (14.167, 31.341)	24.166 (17.136, 37.935)	23.662 (16.607, 30.148)	0.161
Carbohydrate	232.912 (158.136, 294.598)	304.787 (219.404, 479.524)	340.962 (259.222, 465.435)	318.501 (250.749, 407.384)	<0.001 bc
retinol equivalent	818.312 (336.161, 1333.315)	1053.042 (694.865, 1367.985)	933.584 (652.425, 1437.313)	1053.36 (761.477, 1280.286)	0.565
VB1	1.3 (0.923, 1.922)	1.498 (1.082, 2.313)	1.606 (1.225, 2.632)	1.563 (1.039, 1.977)	0.347
VB2	1.41 (0.668, 2.493)	1.336 (1.101, 1.893)	1.456 (1.106, 2.196)	1.539 (1.161, 1.729)	0.64
VPP	15.272 (10.099, 26.485)	19.726 (14.714, 31.215)	22.582 (16.065, 35.738)	23.017 (14.804, 27.195)	0.106
vitE	36.06 (16.99, 61.285)	49.695 (40.162, 78.43)	55.134 (35.454, 83.688)	52.908 (33.525, 73.488)	0.134
Na	3284.582 (928.337, 7250.681)	5024.429 (3585.527, 7265.22)	4881.007 (3635.86, 6629.045)	5149.293 (3623.128, 6458.218)	0.108
Ca	672.887 (217.873, 1290.193)	876.155 (620.525, 1135.063)	890.652 (718.417, 1121.219)	955.765 (786.415, 1232.339)	0.194
Fe	28.003 (17.262, 44.31)	35.137 (25.354, 49.273)	37.676 (29.579, 63.272)	37.48 (26.243, 48.326)	0.083
VC	166.142 (62.944, 274.971)	211.878 (136.675, 275.146)	191.21 (131.992, 292.539)	192.846 (136.803, 240.546)	0.514
Cholesterol	128.327 (76.695, 243.087)	164.622 (109.709, 270.816)	156.978 (101.467, 270.282)	183.505 (94.122, 284.239)	0.562
Other inflammatory factors*
IL-18, pg/mL	771.6597 (520.9292, 888.8189)	654.6357 (258.2199, 979.9272)	543.5608 (254.1146, 881.0501)	417.798 (216.3394, 774.9688)	0.071
IL-6, pg/mL	2.9039 (2.4095, 5.0872)	3.6408 (2.7264, 21.0664)	3.3638 (2.7628, 7.3262)	3.6692 (2.9116, 7.2536)	0.244
* We have examined inflammatory factors in all 201 individuals, and the number of subjects in each group was consistent with Table 1.
a Control vs. SCAD
b Control vs. UA
c Control vs. MI

## Sheet: Table S2
Description of metabolite clusters of serum metabolites under polar ionic mode and their associations with Gensini score, No. of stenosed vessels and cTnI in 201 individuals.
				Gensini score			No. of stenosed vessel			cTnI
Cluster name	N	Description	Examples	SCC	P value	FDR	SCC	P value	FDR	SCC	P value	FDR
P001	12	Unknown	Arsphenamine dihydrochloride	0.0679465	0.337857	0.442903	0.116529	0.0994774	0.1556	-0.0391812	0.580786	0.601569
P002	15	Purine metabolism	5-amino-1-(5-phospho-D-ribosyl)imidazole-4-carboxylate	0.21263	0.00244166	0.00732498	0.209351	0.00285745	0.0120013	0.104376	0.140325	0.190118
P003	24	Fatty Acyls & Carboxylic acids	Stearoyllactic acid， Ne dimethyllysine	0.240967	0.000569157	0.00217314	0.119443	0.0912407	0.153284	0.177297	0.0118048	0.0330536
P004	5	Benzene and substituted derivatives	Halocins	0.39536	6.29845e-09	2.64535e-07	0.276835	6.93887e-05	0.000728581	0.19094	0.00662387	0.0278202
P005	4	PCs and PEs	Monomethyl phenylphosphonate	0.14002	0.047421	0.0829868	0.144471	0.0407368	0.0951596	0.1606	0.0227565	0.0434443
P006	3	Porphyrin and chlorophyll metabolism	Biliverdin	-0.160424	0.0229072	0.0481051	-0.108929	0.123734	0.179202	-0.0935311	0.186615	0.230525
P007	3	Fatty acyl carnitines	L-Octanoylcarnitine	-0.247042	0.00040695	0.0018991	-0.234314	0.000814012	0.00427356	-0.184314	0.00881139	0.0289525
P008	4	Hydroxy acids and derivatives	Pimelylcarnitine	-0.0609989	0.38967	0.481357	-0.0329835	0.642052	0.728816	-0.0660866	0.351277	0.388253
P009	4	Unknown		-0.0943387	0.182823	0.255952	-0.00767115	0.913932	0.913932	-0.209582	0.00282612	0.0169567
P010	11	Nutrient aryl alkyl ketones	2-Acetylthiazole	-0.0393022	0.579618	0.676221	0.0520669	0.462906	0.593077	-0.148573	0.0352957	0.0569139
P011	5	Keto acids and derivatives	2,5-Dichloro-4-oxohex-2-enedioate	0.0121056	0.864568	0.885655	0.0517092	0.465989	0.593077	-0.147553	0.0365875	0.0569139
P012	4	Lactones	5-(3E-Pentenyl)tetrahydro-2-oxo-3-furancarboxylic acid	-0.0957183	0.176477	0.255587	-0.073437	0.300176	0.420247	-0.156319	0.0266898	0.0467072
P013	4	Furanoid fatty acids	3-carboxy-4-methyl-5-pentyl-2-furanpropanoic acid	-0.148363	0.0355593	0.0711187	-0.190101	0.00687109	0.0214292	-0.174752	0.0130937	0.0339349
P014	4	Prenol lipids	Blennin D	0.241818	0.00054328	0.00217314	0.305762	1.01447e-05	0.000213039	0.140025	0.0474126	0.070037
P015	6	Unknown		-0.111379	0.115461	0.173191	-0.027209	0.701409	0.755363	-0.197724	0.00489951	0.0228644
P016	5	Heteroaromatic compounds	2-Methyl-3-(methyldithio)furan	0.190004	0.00690002	0.0161001	0.189208	0.00714306	0.0214292	0.213965	0.00228871	0.016021
P017	3	Fatty Acyls	3,4,5-trihydroxy-6-{[1-hydroxy-2-(phenylmethylidene)heptan-3-yl]oxy}oxane-2-carboxylic acid	0.125426	0.0760386	0.122832	0.116341	0.100028	0.1556	0.0894595	0.206614	0.247937
P018	6	Unknown		0.0562975	0.427308	0.51277	0.142866	0.0430484	0.0951596	-0.0858031	0.225851	0.260741
P019	31	Carboxylic acids and derivatives	Thiocysteine	-0.236867	0.000710394	0.00248638	-0.112231	0.112685	0.169027	-0.219959	0.00170381	0.014312
P020	4	Unknown		-0.194065	0.00577159	0.0151504	-0.120514	0.0883549	0.153284	-0.158896	0.0242579	0.044297
P021	3	Glycerolipids	TG(22:1(13Z)/2:5(5Z,8Z,11Z,14Z,17Z)/18:3(6Z,9Z,12Z))	-0.00732936	0.917753	0.917753	-0.0489698	0.489974	0.605262	-0.102354	0.148214	0.19453
P022	6	Steroids and steroid derivatives	Cholestane-3,7,12,25-tetrol-3-glucuronide	0.165769	0.0186822	0.0412974	0.167341	0.0175759	0.0492125	0.147632	0.0364861	0.0569139
P023	3	Carboxylic acids and derivatives	2-{[hydroxy(6-hydroxy-7-methoxy-2H-1,3-benzodioxol-5-yl)methylidene]amino}acetic acid	0.141366	0.045309	0.0827382	0.137302	0.0519351	0.109064	0.16975	0.0159911	0.0353488
P024	5	Nicotinamide	Nicotinamide	-0.0265167	0.708657	0.763169	-0.0247827	0.726926	0.763272	-0.198056	0.00482649	0.0228644
P025	3	Phenolic glycoside	Diphenol glucuronide	0.263594	0.000156278	0.000937668	0.201761	0.00407608	0.0155632	0.275218	7.67945e-05	0.00161269
P026	11	Unsaturated hydrocarbons	3-Eicosyne	-0.0801603	0.25797	0.349508	-0.142946	0.042932	0.0951596	-0.139438	0.0483589	0.070037
P027	7	Unknown		-0.138187	0.0504286	0.0847201	-0.13389	0.0581021	0.116204	-0.183915	0.0089615	0.0289525
P028	4	Glycerolipids	1-Hexadecanoyl-sn-glycerol	0.270046	0.000105768	0.000888455	0.122443	0.0833409	0.153284	0.17214	0.0145435	0.0339349
P029	6	Potassium chloride	Potassium chloride	-0.266147	0.000134072	0.000937668	-0.271121	9.90101e-05	0.000831685	-0.121893	0.0847456	0.118644
P030	5	Additives, flavors, and ingredients	Linalyl cinnamate	-0.256687	0.000234803	0.00123272	-0.280919	5.35615e-05	0.000728581	-0.173128	0.0139793	0.0339349
P031	3	Heteroaromatic compounds	5-[2H-Pyrrol-4-(3H)-ylidenemethyl]-2-furanmethanol	-0.0665372	0.347995	0.442903	-0.0191157	0.787663	0.806875	-0.161078	0.0223502	0.0434443
P032	48	Fatty Acyls & Carboxylic acids	N-(1-Deoxy-1-fructosyl)alanine, Methyl 5-(1-Propynyl)-2-thiophenepropanoate	-0.123725	0.0801364	0.124657	-0.0585952	0.408657	0.553665	-0.257658	0.000221892	0.00310649
P033	21	Lipid metabolism pathway	(-)-trans-Carveol glucoside	-0.0145586	0.837472	0.879346	-0.0374039	0.598076	0.714835	0.0385144	0.587246	0.601569
P034	6	Taurine and hypotaurine metabolism	Taurine	-0.272532	9.07548e-05	0.000888455	-0.210323	0.0027279	0.0120013	-0.0977676	0.167353	0.212994
P035	18	Amino acids	L-Leucine, L-Proline	0.327157	2.13273e-06	4.47873e-05	0.32296	2.92377e-06	0.000122798	0.168257	0.0169575	0.0356108
P036	4	Amino acids, peptides	Glutamylserine	-0.221896	0.00154628	0.00499569	-0.120529	0.0883161	0.153284	-0.223535	0.00142347	0.014312
P037	3	Unknown		-0.0297185	0.675365	0.763169	0.0359172	0.612716	0.714835	-0.0850983	0.2297	0.260741
P038	4	Amino acids	N-(gamma-Glutamyl)ethanolamine	-0.316357	4.75711e-06	6.65996e-05	-0.260184	0.000191333	0.00133933	-0.310731	7.13775e-06	0.000299785
P039	3	Fatty Acyls	xi-3-Hydroxy-5-phenylpentanoic acid O-beta-D-Glucopyranoside	-0.142757	0.0432104	0.0824926	-0.192388	0.0062159	0.0214292	-0.187518	0.0076845	0.0289525
P040	3	Tyrosine and derivatives	2-Aminoisobutyric acid	0.192175	0.00627453	0.0155018	0.153427	0.0296657	0.0778725	0.180597	0.0103009	0.0309028
P041	3	Unknown		0.0276732	0.696564	0.763169	-0.0301703	0.670715	0.741316	-0.0118135	0.867806	0.867806
P042	8	Aminobenzoate degradation	Diethylthiophosphate	0.210136	0.00275241	0.00770674	0.257407	0.000225161	0.00135097	0.0624759	0.378272	0.407369

## Sheet: Table S3
Description of metabolite clusters of serum metabolites under lipid mode and their associations with Gensini score, No. of stenosed vessels and cTnI in 201 individuals.
				Gensini score			No. of stenosed vessel			cTnI
Cluster name	N	Description	Examples	SCC	P value	FDR	SCC	P value	FDR	SCC	P value	FDR
L001	13	Steroids and steroid derivatives	Dehydrotomatine	-0.328502	0.000326493	0.0114273	-0.337749	0.00176507	0.0154444	-0.180944	0.00389786	0.0243738
L002	19	Glycerophospholipids	cdp-diacylglycerols	-0.270751	0.00159782	0.0122184	-0.243618	0.00102471	0.0119549	-0.0997382	0.0021297	0.0243738
L003	12	Neutral glycosphingolipids	GalNAcalpha1-3(Fucalpha1-2)Galbeta1-3(Fucalpha1-4)GlcNAcbeta1-3Galbeta1-4Glcbeta-Cer(d18:1/26:1(17Z))	-0.262535	0.00838391	0.0293437	-0.270866	0.00929419	0.0406621	-0.0532844	0.17065	0.271489
L004	15	PEs	PE-NMe(18:2(9Z,12Z)/22:0)	-0.276644	0.0121566	0.0327293	-0.28418	0.0220562	0.0589174	-0.143233	0.0954759	0.167083
L005	3	PS	PS(DiMe(11,5)/DiMe(11,5))	-0.108089	0.354593	0.460617	-0.0498755	0.0445236	0.519595	-0.0659329	0.482551	0.603189
L006	5	PI	PI(18:2(9Z,12Z)/16:0)	-0.242346	0.0602156	0.123973	-0.174122	0.023567	0.108073	-0.0341415	0.119763	0.199605
L007	4	Phosphatidylcholine biosynthesis	PE-NMe(20:2(11Z,14Z)/14:0)	-0.179716	0.0683825	0.132966	-0.122405	0.0589174	0.11287	-0.120245	0.224555	0.327477
L008	6	PCs and PEs	PE(20:2(11Z,14Z)/20:4(8Z,11Z,14Z,17Z))	-0.313219	0.00234517	0.0136801	-0.266992	0.00354022	0.0247815	-0.189718	0.00499295	0.0243738
L009	7	Phospholipid metabolism	PE(20:4(8Z,11Z,14Z,17Z)/P-16:0)	-0.178546	0.00316204	0.0144057	-0.215493	0.0320727	0.0748363	-0.134147	0.00132407	0.0243738
L010	3	Phosphocholines	SM C16:1	-0.214447	0.000776198	0.0116153	-0.228274	0.00453979	0.0264821	-0.16179	0.0055085	0.0243738
L011	5	Ceramide phosphocholines	SM(d16:1/24:1)	-0.247048	0.210077	0.331539	-0.160706	0.129399	0.245059	-0.183927	0.0621185	0.127891
L012	9	Phosphatidylcholine biosynthesis	PE(P-18:0/22:6(4Z,7Z,10Z,13Z,16Z,19Z))	-0.240763	0.0784552	0.144523	-0.264192	0.0368648	0.188706	-0.149011	0.0308484	0.082915
L013	4	Sphingolipids	GlcCer(d18:2/20:1)	-0.295738	0.00329273	0.0144057	-0.249905	0.000518746	0.0117185	-0.126501	0.00726312	0.0282455
L014	6	PEs	PE(P-18:0/18:2(9Z,12Z))	-0.290669	0.000995595	0.0116153	-0.301499	0.0114489	0.0445236	-0.144824	0.00557115	0.0243738
L015	5	PEs and PCs	PE(22:0/14:0)	-0.246602	0.00174549	0.0122184	-0.218701	0.00812717	0.0406359	-0.120239	0.00549234	0.0243738
L016	4	PSs	PS(20:2(11Z,14Z)/17:0)	-0.195049	0.18805	0.329088	-0.125368	0.104354	0.439006	0.0449893	0.0526738	0.122906
L017	5	Unknown		-0.10543	0.22896	0.333899	-0.129249	0.0939741	0.0589174	-0.0490197	0.030085	0.082915
L018	6	Unknown	PI(17:0/19:0)	-0.201568	0.349139	0.460617	-0.14866	0.053734	0.0589174	-0.0808799	0.0717122	0.139067
L019	4	Unknown		-0.0161727	0.355333	0.460617	-0.0729385	0.0117185	0.345978	-0.0169701	0.0754935	0.139067
L020	9	Unknown		-0.144512	0.387565	0.484456	-0.103628	0.0406359	0.179992	-0.0423545	0.0562789	0.12311
L021	17	PCs and ceramides		-0.177967	0.0508341	0.1112	-0.178215	0.020439	0.0264821	-0.070342	0.00188928	0.0243738
L022	3	Unknown		0.0579121	0.733593	0.778053	0.0076421	0.0748363	0.921447	0.00321211	0.715301	0.782361
L023	5	Phenolic glycosides	Pelargonidin 3-O-[4-Hydroxy-3-methoxy-E-cinnamoyl-(->4)-a-L-rhamnopyranosyl-(1->6)-b-D-glucopyranoside] 5-O-b-D-glucopyranoside	-0.0373364	0.860882	0.861034	-0.00965677	0.0806418	0.900833	-0.12931	0.83108	0.881448
L024	3	PEs and PCs	PE(22:4(7Z,10Z,13Z,16Z)/0:0)	0.163771	0.0269283	0.0639118	0.181405	0.0119549	0.0182564	0.0956376	0.377646	0.50837
L025	5	Polypeptides	Neuromedin B	0.119898	0.212894	0.331539	0.0930492	0.0247815	0.22887	0.18591	0.707544	0.782361
L026	16	SMs	SM(d17:1/24:1)	0.191363	0.454025	0.529696	0.0491777	0.164455	0.525461	0.191277	0.950794	0.950794
L027	3	Unknown		0.185603	0.517048	0.583764	0.103144	0.182044	0.173924	0.131516	0.033166	0.082915
L028	190	SMs and PCs and other lipids	Galabiosylceramide (d18:1/24:1(15Z)), PC(24:0/20:1(11Z))	0.144237	0.217868	0.331539	0.121575	0.0406621	0.115352	0.0814612	0.0147001	0.0467732
L029	84	Ceramides and fatty acids		0.167636	0.434903	0.524883	0.0806838	0.104483	0.297038	0.171691	0.179232	0.272745
L030	24	Ceramides and GPs		-0.357503	0.00552819	0.0214985	-0.357088	0.000669631	0.0117185	-0.217091	0.0131313	0.0459595

## Sheet: Table S4
The composition of the 29 fasting serum metabolite clusters making up the CAD positive- and CAD negative-metabotypes in 201 subjects.
Metabotype	Metabolite cluster	Description	Example metabolite
CAD positive -metabotype	P002	Purine metabolism	5-amino-1-(5-phospho-D-ribosyl)imidazole-4-carboxylate
	P003	Fatty Acyls & Carboxylic acids	Stearoyllactic acid， Ne dimethyllysine
	P004	Benzene and substituted derivatives	Monomethyl phenylphosphonate
	P014	Prenol lipids	Blennin D
	P016	Heteroaromatic compounds	2-Methyl-3-(methyldithio)furan
	P022	Steroids and steroid derivatives	Cholestane-3,7,12,25-tetrol-3-glucuronide
	P025	Phenolic glycoside	Diphenol glucuronide
	P028	Glycerolipids	1-Hexadecanoyl-sn-glycerol
	P035	Amino acids	L-Leucine, L-Proline
	P040	Tyrosine and derivatives	2-Aminoisobutyric acid
	P042	Aminobenzoate degradation	Diethylthiophosphate
CAD negative -metabotype	P007	Fatty acyl carnitines	L-Octanoylcarnitine
	P019	Carboxylic acids and derivatives	Thiocysteine
	P029	Potassium chloride	Potassium chloride
	P030	Additives, flavors, and ingredients	Linalyl cinnamate
	P034	Taurine and hypotaurine metabolism	Taurine
	P036	Amino acids, peptides	Glutamylserine
	P038	Amino acids	N-(gamma-Glutamyl)ethanolamine
	L001	Steroids and steroid derivatives	Dehydrotomatine
	L002	Glycerophospholipids	cdp-diacylglycerols
	L003	Neutral glycosphingolipids	GalNAcalpha1-3(Fucalpha1-2)Galbeta1-3(Fucalpha1-4)GlcNAcbeta1-3Galbeta1-4Glcbeta-Cer(d18:1/26:1(17Z))
	L004	PEs	PE-NMe(18:2(9Z,12Z)/22:0)
	L008	PCs and PEs	PE(20:2(11Z,14Z)/20:4(8Z,11Z,14Z,17Z))
	L009	Phospholipid metabolism	PE(20:4(8Z,11Z,14Z,17Z)/P-16:0)
	L010	Phosphocholines	SM C16:1
	L013	Sphingolipids	GlcCer(d18:2/20:1)
	L014	PEs	PE(P-18:0/18:2(9Z,12Z))
	L015	PEs and PCs	PE(22:0/14:0)
	L030	Ceramides and GPs

## Sheet: Table S5
Adonis results based on unweighted unifrac distances
Metadata	Category	Total Sample	SumsOfSqs	MeanSqs	F.Model	R2	P value
Frequency of Stools	Bristol stool type	146	0.4821	0.4821	3.8818	0.02607	0.002
CAD Group	CAD phenotype	200	0.6043	0.20145	1.6083	0.02391	0.006
FFA	Blood parameters	142	0.3807	0.38072	3.0948	0.02148	0.002
IL-18	Blood parameters	200	0.2479	0.24787	1.9706	0.00981	0.01
hs-CRP	Blood parameters	200	0.2445	0.2445	1.9436	0.00967	0.018
BUN	Blood parameters	200	0.2432	0.24319	1.9331	0.00962	0.016
Sit Average	Lifestyle	146	0.1763	0.1763	1.3958	0.00953	0.091
No. of SV	CAD phenotype	200	0.2183	0.21834	1.7338	0.00864	0.029
Oral antidiabetic drugs	Medication	200	0.2053	0.20528	1.6293	0.00812	0.045
SBP	Demography	200	0.2008	0.20084	1.5937	0.00794	0.05
CK	Blood parameters	200	0.1915	0.19154	1.5194	0.00758	0.06
NYHA class	Demography	200	0.1899	0.18987	1.5061	0.00751	0.061
CK-MB	Blood parameters	200	0.18	0.18005	1.4276	0.00712	0.075
TG	Blood parameters	200	0.1817	0.18166	1.4405	0.00719	0.089
Age	Demography	200	0.169	0.16904	1.3397	0.00669	0.097
Stool Odour	Bristol stool type	99	0.082	0.081953	0.65398	0.00663	0.0959
CR	Blood parameters	200	0.1659	0.1659	1.3146	0.00656	0.013
H2O	Dietary intake	141	0.1164	0.11644	0.92149	0.00654	0.038

## Sheet: Table S6
Multi-omics analysis of gut microbiome, metabolomics and CAD phenotype.
	CAG	Correlation			Serum module	Description	Gensini score			No. of stenosed vessel			cTnI
		CORR	Rho	FDR			CORR	Rho	FDR	CORR	Rho	FDR	CORR	Rho	FDR
Control-enriched CAG	CAG4	﹣	-0.225354	0.00322066	P003	Fatty Acyls & Carboxylic acids	﹢	0.240967	0.00217314	﹢	0.119443	0.153284	﹢	0.177297	0.0330536
		﹣	-0.193936	0.0115208	P004	Benzene and substituted derivatives	﹢	0.39536	2.64535e-07	﹢	0.276835	0.000728581	﹢	0.19094	0.0278202
		﹣	-0.154863	0.0443865	P014	Prenol lipids	﹢	0.241818	0.00217314	﹢	0.305762	0.000213039	﹢	0.140025	0.070037
		﹣	-0.199349	0.00936505	P028	Glycerolipids	﹢	0.270046	0.000888455	﹢	0.122443	0.153284	﹢	0.17214	0.0339349
		﹣	-0.175021	0.0228469	P035	Amino acids	﹢	0.327157	4.47873e-05	﹢	0.32296	0.000122798	﹢	0.168257	0.0356108
		﹢	0.178084	0.0205332	P029	Potassium chloride	﹣	-0.266147	0.000937668	﹣	-0.271121	0.000831685	﹣	-0.121893	0.118644
		﹢	0.194941	0.0110905	L001	Steroids and steroid derivatives	﹣	-0.328502	0.0114273	﹣	-0.337749	0.0154444	﹣	-0.180944	0.0243738
		﹢	0.227632	0.00291631	L014	PEs	﹣	-0.290669	0.0116153	﹣	-0.301499	0.0445236	﹣	-0.144824	0.0243738
		﹢	0.188874	0.0139201	L015	PEs and PCs	﹣	-0.246602	0.0122184	﹣	-0.218701	0.0406359	﹣	-0.120239	0.0243738
		﹢	0.202397	0.00831511	L030	Ceramides and GPs	﹣	-0.357503	0.0214985	﹣	-0.357088	0.0117185	﹣	-0.217091	0.0459595
	CAG14	﹣	-0.181198	0.0183913	P014	Prenol lipids	﹢	0.241818	0.00217314	﹢	0.305762	0.000213039	﹢	0.140025	0.070037
	CAG15	﹣	-0.158488	0.0395827	P004	Benzene and substituted derivatives	﹢	0.39536	2.64535e-07	﹢	0.276835	0.000728581	﹢	0.19094	0.0278202
		﹣	-0.168885	0.0281633	P028	Glycerolipids	﹢	0.270046	0.000888455	﹢	0.122443	0.153284	﹢	0.17214	0.0339349
		﹣	-0.189625	0.0135387	P034	Taurine and hypotaurine metabolism	﹣	-0.272532	0.000888455	﹣	-0.210323	0.0120013	﹣	-0.0977676	0.212994
		﹢	0.191219	0.0127593	P030	Additives, flavors, and ingredients	﹣	-0.256687	0.00123272	﹣	-0.280919	0.000728581	﹣	-0.173128	0.0339349
		﹢	0.156432	0.0422507	L013	Sphingolipids	﹣	-0.295738	0.0144057	﹣	-0.249905	0.0117185	﹣	-0.126501	0.0282455
		﹢	0.212309	0.00558501	L014	PEs	﹣	-0.290669	0.0116153	﹣	-0.301499	0.0445236	﹣	-0.144824	0.0243738
	CAG16	﹣	-0.169206	0.0278613	P003	Fatty Acyls & Carboxylic acids	﹢	0.240967	0.00217314	﹢	0.119443	0.153284	﹢	0.177297	0.0330536
		﹣	-0.193854	0.0115566	P004	Benzene and substituted derivatives	﹢	0.39536	2.64535e-07	﹢	0.276835	0.000728581	﹢	0.19094	0.0278202
		﹣	-0.156845	0.0417034	P014	Prenol lipids	﹢	0.241818	0.00217314	﹢	0.305762	0.000213039	﹢	0.140025	0.070037
		﹣	-0.181587	0.0181379	P028	Glycerolipids	﹢	0.270046	0.000888455	﹢	0.122443	0.153284	﹢	0.17214	0.0339349
		﹣	-0.181567	0.0181508	P034	Taurine and hypotaurine metabolism	﹣	-0.272532	0.000888455	﹣	-0.210323	0.0120013	﹣	-0.0977676	0.212994
		﹢	0.178778	0.0200383	P030	Additives, flavors, and ingredients	﹣	-0.256687	0.00123272	﹣	-0.280919	0.000728581	﹣	-0.173128	0.0339349
CAD-enriched CAG	CAG5	﹣	-0.210893	0.00591804	P029	Potassium chloride	﹣	-0.266147	0.000937668	﹣	-0.271121	0.000831685	﹣	-0.121893	0.118644
		﹣	-0.188854	0.0139304	P030	Additives, flavors, and ingredients	﹣	-0.256687	0.00123272	﹣	-0.280919	0.000728581	﹣	-0.173128	0.0339349
	CAG9	﹣	-0.159711	0.0380637	L015	PEs and PCs	﹣	-0.246602	0.0122184	﹣	-0.218701	0.0406359	﹣	-0.120239	0.0243738
	CAG13	﹢	0.161878	0.0354934	P003	Fatty Acyls & Carboxylic acids	﹢	0.240967	0.00217314	﹢	0.119443	0.153284	﹢	0.177297	0.0330536
		﹢	0.193774	0.0115915	P028	Glycerolipids	﹢	0.270046	0.000888455	﹢	0.122443	0.153284	﹢	0.17214	0.0339349
		﹣	-0.167939	0.0290703	P030	Additives, flavors, and ingredients	﹣	-0.256687	0.00123272	﹣	-0.280919	0.000728581	﹣	-0.173128	0.0339349
	CAG19	﹣	-0.162092	0.0352474	P007	Fatty acyl carnitines	﹣	-0.247042	0.0018991	﹣	-0.234314	0.00427356	﹣	-0.184314	0.0289525
		﹣	-0.186011	0.0154623	P030	Additives, flavors, and ingredients	﹣	-0.256687	0.00123272	﹣	-0.280919	0.000728581	﹣	-0.173128	0.0339349
	CAG23	﹢	0.161566	0.0358536	P004	Benzene and substituted derivatives	﹢	0.39536	2.64535e-07	﹢	0.276835	0.000728581	﹢	0.19094	0.0278202
		﹣	-0.179463	0.0195597	P007	Fatty acyl carnitines	﹣	-0.247042	0.0018991	﹣	-0.234314	0.00427356	﹣	-0.184314	0.0289525
		﹣	-0.183841	0.0167283	P029	Potassium chloride	﹣	-0.266147	0.000937668	﹣	-0.271121	0.000831685	﹣	-0.121893	0.118644
		﹣	-0.196009	0.0106484	P030	Additives, flavors, and ingredients	﹣	-0.256687	0.00123272	﹣	-0.280919	0.000728581	﹣	-0.173128	0.0339349

## Sheet: ST21
Demographic information of validation cohort
	Control	SCAD	UA	MI	P value
	(N=12)	(N=11)	(N=11)	(N=3)
Age, yrs	51.5(48,56)	59(53,62)	63(55,71)	54(37,66)	0.5357
Female	10(83.3)	8(72.7)	6(54.5)	2(66.7)	0.0174b
SBP	118.33±10.815	123.45±8.96	136.36±18.5	108±15.3	0.003
BMI	25.35±5.185	29.69±3.596	25.76±2.894	25.31±4.112	0.063a,d
Current smoker	2(25)	7(63.7)	4(36.4)	2(66.7)	0.224
Diabetes mellitus	0(0)	3(27.3)	2(18.2)	0(0)	0.239
Hyperlipoidemia	3(25)	5(45.5)	9(81.8)	3(100)	0.018
Hypertension	4(33.3)	4(36.4)	8(72.7)	2(66.7)	0.192
HTN drug	2(16.7)	3(27.3)	8(72.7)	2(66.7)	0.027
Glucose lowering drug	0(0)	3(27.3)	2(18.2)	0(0)	0.228
Statins	0(0)	2(18.2)	7(63.7)	0(0)	0.003
Insulin	0(0)	1(9)	1(9)	0(0)	0.696
ALT	22.3±7.855	33.82±31.4	25.18±9.816	26±17.088	0.537
TC, mmol/l	4.74±0.811	4.59±1.479	4.18±0.979	4.32±0.268	0.649
TG, mmol/l	1.57±0.894	1.60±0.7	2.18±1.259	1.19±0.341	0.287
HDL-C, mmol/l	1.11±0.197	0.96±0.246	1.03±0.27	1.02±0.131	0.478
LDL-C, mmol/l	3.05±0.828	2.93±1.281	2.35±0.83	2.65±0.072	0.349
CRP	2.16±2.21	4.35±5.7	15.25±13.75	66.37±47.14	0.028cef
Glucose, mmol/l	6.77±1.226	6.24±1.992	7.5±3.228	6.47±2.17	0.601
CR, mmol/l	78±12.35	82.45±13.47	71.82±17.039	75±14.73	0.39
CK	137.58±36.7	89.82±35.8	271.18±184	500±401	0.348
CKMB	0.95±0.587	0.75±0.446	22.11±21.479	39.43±37.74	0.336
cTnI	0	0.01±0.02	1.6±1.59	9.82±8.4	0.015
a Control／SCAD
b Control／UA
c Control／MI
d SCAD／UA
e SCAD／MI
f UA／MI

## Sheet: Table S7
Baseline characteristics of validition phase subjects.
	Control	SCAD	UA	MI	P Value for Trend
	(n=12)	(n=11)	(n=11)	(n=3)
Age, years	51.5(48,56)	59(53,62)	63(55,71)	54(37,66)	0.5357
Female, %	10(83.3)	8(72.7)	6(54.5)	2(66.7)	0.0174b
SBP, mmHg	118.33±10.815	123.45±8.96	136.36±18.5	108±15.3	0.003
BMI, kg/m2	25.35±5.185	29.69±3.596	25.76±2.894	25.31±4.112	0.063a,d
Current smoker, %	2(25)	7(63.7)	4(36.4)	2(66.7)	0.224
Diabetes mellitus, %	0(0)	3(27.3)	2(18.2)	0(0)	0.239
Hyperlipoidemia, %	3(25)	5(45.5)	9(81.8)	3(100)	0.018
Hypertension, %	4(33.3)	4(36.4)	8(72.7)	2(66.7)	0.192
Statins, %	0(0)	2(18.2)	7(63.7)	0(0)	0.003
Antihypertensive drugs, %	2(16.7)	3(27.3)	8(72.7)	2(66.7)	0.027
Oral antidiabetic drugs, %	0(0)	3(27.3)	2(18.2)	0(0)	0.228
ALT, U/L	22.3±7.855	33.82±31.4	25.18±9.816	26±17.088	0.537
TG, mmol/l	1.57±0.894	1.60±0.7	2.18±1.259	1.19±0.341	0.287
TC, mmol/l	4.74±0.811	4.59±1.479	4.18±0.979	4.32±0.268	0.649
HDL-C, mmol/l	1.11±0.197	0.96±0.246	1.03±0.27	1.02±0.131	0.478
LDL-C, mmol/l	3.05±0.828	2.93±1.281	2.35±0.83	2.65±0.072	0.349
FBG, mmol/l	6.77±1.226	6.24±1.992	7.5±3.228	6.47±2.17	0.601
CR, mmol/l	78±12.35	82.45±13.47	71.82±17.039	75±14.73	0.39
CK, U/L	137.58±36.7	89.82±35.8	271.18±184	500±401	0.348
CK-MB, ug/l	0.95±0.587	0.75±0.446	22.11±21.479	39.43±37.74	0.336
cTnI, ug/l	0	0.01±0.02	1.6±1.59	9.82±8.4	0.015
hs-CRP, mg/l	2.16±2.21	4.35±5.7	15.25±13.75	66.37±47.14	0.028cef
a Control vs. SCAD
b Control vs. UA
c Control vs. MI
d SCAD vs. UA
e SCAD vs. MI
f UA vs. MI
